# Supplementary material for: Supra-biological performance of immobilized enzymes enabled by chaperone-like specific non-covalent interactions
Source: Nat Commun. 2024 Mar 14;15:2299. doi: 10.1038/s41467-024-46719-5 (PMC10940687; doi:10.1038/s41467-024-46719-5)
Supplement: Supplementary file 3 — Source data [file 41467_2024_46719_MOESM3_ESM.xlsx]

## Sheet: Fig. 1c
	Replicate 1	Replicate 2	Replicate 3
0% EGPMA	70.735	89.535	59.335
1% EGPMA	107.985	103.585	103.285
2% EGPMA	125.885	126.135	147.835
5% EGPMA	149.835	124.385	154.035
10% EGPMA	74.035	100.285	140.235

## Sheet: Fig. 2a
T (ºC)	Soluble		0% EGPMA		1% EGPMA		2% EGPMA		5% EGPMA		10% EGPMA			Left column: Mean
20	48.3715	11.0584	159.047	28.7792	173.219	16.7337	166.286	19.7279	253.233	17.0472	111.974	21.0738		Right column: Standard error of the mean
30	52.7241	2.64353	231.421	9.13973	223.516	19.7841	182.711	21.2105	291.21	27.8676	175.55	26.0603
40	68.3115	9.46385	315.588	8.00264	342.876	23.2614	313.815	28.1052	535.554	15.3233	238.073	5.51803
50	47.2514	19.3965	462.048	27.9254	643.544	36.4605	495.085	60.4027	975.33	156.329	278.077	57.5907
60			560.633	84.2119	920.572	132.903	792.462	70.4645	1781.61	173.285	264.624	95.8157
70			720.908	25.2114	1175.85	117.063	1543.23	194.206	2570.91	201.859	39.7544	124.235
80			641.957	220.976	1520.54	441.653	924.13	208.207	3591.89	446.889
90			740.787	190.452	1348.26	736.484	102.568	643.107	3725.84	725.448

## Sheet: Fig. 2c
Support		Mean	Standard error of the mean
Soluble		68.3115	9.46385
0		315.588	8.00264
1		342.876	23.2614
2		313.815	28.1052
5		535.554	15.3233
10		238.073	5.51803

## Sheet: Fig. 2d
t (d)	0% EGPMA		1% EGPMA		2% EGPMA		5% EGPMA		10% EGPMA				Left column: Mean
0	315.588	34.8621	342.876	28.4537	313.815	25.6938	535.554	51.7575	238.073	22.109			Right column: Standard error of the mean
0.25	164.104	17.6163	236.843	69.4555	150.17	16.6586	284.961	22.8238	137.214	10.7871
0.5	112.155	9.43949	124.556	4.99244	122.982	5.8837	257.072	24.2562	106.649	8.61966
1	74.5202	5.87099	83.1738	4.34795	99.0409	5.33494	153.767	20.5281	79.0641	5.49033
2.04167	38.8884	3.78308	62.3213	2.98348	64.8995	5.65913	122.877	13.1174	77.5785	11.2781
5.08333	23.3563	7.98454	39.464	9.31882	34.8061	2.84977	101.27	20.5584	68.4061	8.32173
7.5	24.7986	2.50401	46.3894	1.721	19.803	5.90366	112.424	7.78233	59.8283	3.69754

## Sheet: Fig. 2e
%EGPMA	Mean	Standard error of the mean
0	3.05062e+07	6574.49
1	4.3536e+07	11720.4
2	3.89366e+07	5229.17
5	8.78012e+07	14954.8
10	5.03172e+07	7238.89

## Sheet: Fig. 3
LipAWT
T (ºC)	Soluble		0% EGPMA		1% EGPMA		2% EGPMA		5% EGPMA		10% EGPMA			Left column: Mean
20	48.3715	11.0584	159.047	28.7792	173.219	16.7337	166.286	19.7279	253.233	17.0472	111.974	21.0738		Right column: Standard error of the mean
30	52.7241	2.64353	231.421	9.13973	223.516	19.7841	182.711	21.2105	291.21	27.8676	175.55	26.0603
40	68.3115	9.46385	315.588	8.00264	342.876	23.2614	313.815	28.1052	535.554	15.3233	238.073	5.51803
50	47.2514	19.3965	462.048	27.9254	643.544	36.4605	495.085	60.4027	975.33	156.329	278.077	57.5907
60			560.633	84.2119	920.572	132.903	792.462	70.4645	1781.61	173.285	264.624	95.8157
70			720.908	25.2114	1175.85	117.063	1543.23	194.206	2570.91	201.859	39.7544	124.235
80			641.957	220.976	1520.54	441.653	924.13	208.207	3591.89	446.889
90			740.787	190.452	1348.26	736.484	102.568	643.107	3725.84	725.448
LipADSA-50%
T (ºC)	Soluble		0% EGPMA		1% EGPMA		2% EGPMA		5% EGPMA		10% EGPMA
30	47746.2	3672.79	6163.65	240.805	5804.81	46.2143	5127.1	132.547	4583.77	214.752	6193.8	424.543
40	24519.1	7514.69	10409	390.826	8004.08	704.558	10842.6	654.169	9891.85	564.958	8075.29	458.101
50	3722.45	2138.01	11135.9	698.559	11472.8	692.233	13533.2	674.225	10333.7	353.332	6831.57	656.603
60			14733.2	1061.73	14300.3	596.059	14847.4	672.851	12795.1	921.378	3954.37	757.587
70			17153.7	4697.06	8870.73	954.12	14133.9	662.162	7156.79	1468.71
80			3789.38	2132.11	2533.73	2247.82	7761.21	1208.3	2801.69	2577.18
90
LipADSA-100%
T (ºC)	Soluble		0% EGPMA		1% EGPMA		2% EGPMA		5% EGPMA		10% EGPMA
30	88.8253	17.8309	35.3629	3.29438	38.352	5.63166	19.0172	4.11855	25.92	2.50191	37.3736	3.09029
40	122.99	9.12441	91.8792	9.51129	100.845	8.04951	80.272	6.6371	76.087	14.8216	111.502	13.1858
50	119.055	5.31053	134.058	4.84116	132.412	2.21773	118.869	3.68177	71.2027	4.49994	75.4238	4.60393
60			224.023	44.0639	208.64	39.0478	158.522	62.8255	56.1178	32.749	68.2832	33.0593
70			203.597	25.4958	272.35	27.6443	126.949	28.5468	23.5006	19.881
80			11.2347	95.872	121.655	153.516
90
LipADburied-100%
T (ºC)	Soluble		0% EGPMA		1% EGPMA		2% EGPMA		5% EGPMA		10% EGPMA
30	462.482	108.378	142.708	31.9595	130.384	33.5554	77.0697	29.562	111.431	30.9116	164.176	48.1588
40	566.535	231.878	433.574	114.492	328.604	97.1148	455.334	104.928	312.258	113.864	270.309	91.788
50	493.081	104.004	627.264	38.3406	755.913	141.222	396.56	82.5062	449.837	36.6508	145.537	61.7805
60			646.218	549.853	879.012	555.138	1445.93	569.14	784.39	595.943
70			510.669	257.822	639.712	229.07	1169.53	401.868	323.752	417.438
80					627.4	3449.37	806.862	1254.66
90

## Sheet: Fig. 5a
20ºC
	Fold		Unfold
0% EGPMA	6.5353	2.1033	0.1559	0.0474			Left column: Mean
5% EGPMA	3.9225	2.3399	0.12	0.0606			Right column: Standard error of the mean
10% EGPMA	1.5261	0.2199	0.3103	0.0407
45ºC
	Fold		Unfold
0% EGPMA	2.1279	0.286	0.9219	0.1265
5% EGPMA	2.4094	0.5487	0.2984	0.0631
10% EGPMA	1.1104	0.1666	0.4302	0.0609

## Sheet: Fig. 5b
20ºC
	Fold		Unfold
0% EGPMA	0.654075	0.0459	1.52342	0.414936			Left column: Mean
5% EGPMA	0.392445	0.034425	0.150552	0.005049			Right column: Standard error of the mean
10% EGPMA	0.33048	0.080784	0.731187	0.240516
45ºC
	Fold		Unfold
0% EGPMA	1.38756	0.02754	1.43805	0.023409
5% EGPMA	0.688959	0.156519	0.403461	0.062424
10% EGPMA	0.373626	0.063801	0.905607	0.178551

## Sheet: Fig. 6
T (ºC)	Soluble		0% EGPMA		1% EGPMA		2% EGPMA		5% EGPMA		10% EGPMA			Left column: Mean
30	1373.72	9.41718	438.381	31.8085	466.979	38.0788	483.764	62.87	429.899	92.8883	956.188	204.412		Right column: Standard error of the mean
40	2127.4	15.4186	675.41	33.5615	1213.65	323.522	998.617	366.758	976.842	186.525	2389.79	899.257
50	3007.43	23.2921	985.776	61.7558	2230.31	100.495	1526.17	118.773	1433.19	86.3131	6126.34	1084.75
60	3845.52	141.049	1480.18	244.664	4774.54	185.111	2382.09	502.316	3329.95	373.044	12235.8	900.798
70	4387.54	103.704	1790.81	268.742	6774.15	1078.68	7347.97	2959.12	5500.23	652.916	28090.2	5942.85
80	673.35	282.402	2509.09	445.914	10805.2	1082.04	7758	1951.87	12952	3836.83	32344.1	3305.46
90			1729.6	85.819	23410.4	3071.72	11863.2	1519.24	20939.5	3184.58	38002.9	4309.4

## Sheet: Supplementary Fig 1
	Replicates
% EGPMA	1	2	3	4	5
0	10.52	9.84	9.62	10.25	10.14
5	13.54	9.29	9.43	12.62	9.15
10	12.15	9.93	12.08	11.68	10.24

[truncated: 14 more sheets: Supplementary Fig. 2, Supplementary Fig. 3, Supplementary Fig. 5, Supplementary Fig. 8, Supplementary Fig. 9, Supplementary Fig. 12, Supplementary Fig. 16, Supplementary Fig. 17a, Supplementary Fig. 17b, Supplementary Fig. 17c, Supplementary Fig. 18, Supplementary Fig. 19a, Supplementary Fig. 19b, Supplementary Fig. 19c]
